# Supplementary material for: Identification of QTL for barley grain size
Source: PeerJ. 2021 Apr 29;9:e11287. doi: 10.7717/peerj.11287 (PMC8088763; doi:10.7717/peerj.11287)
Supplement: Supplemental Information 1 [file peerj-09-11287-s003.xlsx]

## Sheet: Sheet1
	Original data for grain sizes from different growing seasons and sites
DH Lines	67HZI-GL	67HZII-GL	67HZIII-GL	MEAN67HZGL	67HZI-GW	67HZII-GW	67HZIII-GW	MEAN67HZGW	67JSI-GL	67jsII-GL	67JSIII-GL	MEAN67JSGL	67JSI-GW	67JSII-GW	67JSIII-GW	MEAN67JSGW	67YNI-GL	67YNII-GL	67YNIII-GL	MEAN67YNGL	67YNI-GW	67YNII-GW	67YNIII-GW	MEAN67YNGW	78HZI-GL	78HZII-GL	78HZIII-GL	MEAN78HZGL	78HZI-GW	78HZII-GW	78HZIII-GW	MEAN78HZGW	78JSI-GL	78jsII-GL	78JSIII-GL	MEAN78JSGL	78JSI-GW	78JSII-GW	78JSIII-GW	MEAN78JSGW	78YNI-GL	78YNII-GL	78YNIII-GL	MEAN78YNGL	78YNI-GW	78YNII-GW	78YNIII-GW	MEAN78YNGW	1011HZI-GL
45001	8.26	-	8.092	8.18	3.716	-	3.732	3.72	8.534	8.826	8.714	8.69	3.578	3.604	3.516	3.57	8.73	8.694	8.626	8.68	3.624	3.498	3.644	3.59	8.486	-	8.34	8.41	-	3.636	3.628	3.63	8.656	8.47	8.566	8.56	3.616	3.52	3.742	3.63	8.892	8.762	-	8.83	3.736	3.762	-	3.75	8.534
45002	8.722	8.62	8.472	8.6	3.792	3.988	3.832	3.87	8.678	8.55	8.578	8.6	3.744	3.754	3.58	3.69	8.876	9.114	9.162	9.05	3.81	3.77	3.816	3.8	-	8.67	8.796	8.73	3.672	-	3.696	3.68	8.758	8.864	9.14	8.92	3.794	3.684	3.906	3.79	8.988	8.678	-	8.83	3.848	3.756	-	3.8	8.988
45005	8.03	8	7.79	7.94	3.888	3.784	3.736	3.8	8.606	8.722	8.35	8.56	3.584	3.638	3.856	3.69	9.02	8.992	8.958	8.99	3.63	3.686	3.64	3.65	8.32	8.18	8.484	8.33	3.556	3.642	3.64	3.61	8.366	8.162	8.728	8.42	3.664	3.636	3.83	3.71	8.108	8.618	-	8.36	3.632	3.72	-	3.68	8.594
45006	8.834	8.266	8.108	8.4	3.886	3.936	3.844	3.89	8.47	8.366	8.532	8.46	3.664	3.676	3.544	3.63	8.718	8.864	8.572	8.72	3.594	3.576	3.664	3.61	-	8.28	8.328	8.3	3.724	-	3.644	3.68	8.614	8.45	8.722	8.6	3.704	3.72	3.862	3.76	8.63	8.928	8.76	8.77	3.714	3.88	3.732	3.78	8.492
45008	8.6	8.546	8.282	8.48	3.744	3.752	3.748	3.75	8.706	8.81	8.752	8.76	3.714	3.72	3.628	3.69	8.996	9.026	8.91	8.98	3.744	3.556	3.762	3.69	8.764	8.364	8.608	8.58	3.616	3.512	3.636	3.59	8.802	8.632	8.794	8.74	3.714	3.696	3.706	3.71	9.052	8.9	8.86	8.94	3.86	3.812	3.788	3.82	8.968
45010	8.462	8.24	8.04	8.25	3.792	3.876	3.768	3.81	8.696	8.238	8.724	8.55	3.72	3.668	3.678	3.69	8.334	8.684	8.324	8.45	3.526	3.564	3.582	3.56	8.03	7.986	8.132	8.05	3.614	3.644	3.636	3.63	8.42	8.378	8.744	8.51	3.72	3.818	3.64	3.73	8.614	8.108	8.694	8.47	3.0756	3.708	3.692	3.49	8.248
45011	8.35	8.422	8.542	8.44	3.784	3.784	3.78	3.78	8.79	8.8	8.762	8.78	3.554	3.528	3.506	3.53	8.96	9.33	8.922	9.07	3.658	3.83	3.688	3.73	-	8.886	9.01	8.95	3.656	-	3.532	3.59	9.364	8.666	9.336	9.12	3.772	3.8	3.766	3.78	9.036	8.614	9.326	8.99	3.82	3.832	3.758	3.8	8.882
45015	7.696	7.6	8.184	7.83	3.732	3.836	3.796	3.79	8.198	8.174	8.206	8.19	3.798	3.782	3.808	3.8	7.982	-	7.968	7.98	3.658	-	3.558	3.61	-	8.108	8.02	8.06	3.592	-	3.626	3.61	7.984	8.366	8.286	8.21	3.754	3.63	3.644	3.68	7.836	8.76	8.75	8.45	3.706	3.718	3.768	3.73	8.254
45016	8.332	8.32	8.31	8.32	3.772	3.782	3.856	3.8	8.96	8.71	8.93	8.87	3.72	3.636	3.51	3.62	9.024	8.404	8.718	8.72	3.584	3.624	3.666	3.62	8.616	8.702	8.384	8.57	3.646	3.68	3.656	3.66	8.796	8.922	8.54	8.75	3.724	3.698	3.808	3.74	8.902	8.706	9.216	8.94	3.848	3.92	3.86	3.88	8.606
45017	8.45	8.192	8.142	8.26	3.728	4.114	3.916	3.92	8.644	8.16	8.678	8.49	3.664	3.668	3.578	3.64	8.758	9.186	-	8.97	3.93	3.864	-	3.9	8.708	8.406	8.704	8.61	3.678	3.754	3.676	3.7	8.888	8.484	9.23	8.87	3.732	3.608	3.666	3.67	8.714	8.618	8.828	8.72	3.834	3.84	3.916	3.86	8.264
45021	8.374	8.606	8.192	8.39	3.756	4.032	3.84	3.88	9.138	8.522	-	8.83	-	3.848	3.492	3.67	8.946	8.676	8.86	8.83	3.748	3.696	3.746	3.73	8.372	8.788	8.124	8.43	3.628	3.66	3.65	3.65	8.766	8.52	8.796	8.69	3.692	3.654	3.708	3.68	8.432	8.474	9.006	8.64	3.746	3.7	3.776	3.74	8.69
45022	8.442	8.124	7.808	8.12	3.634	3.764	3.816	3.74	8.144	8.088	8.214	8.15	3.604	3.74	3.688	3.68	7.918	8.046	8.064	8.01	3.496	3.612	3.6	3.57	7.904	7.95	8.448	8.1	3.664	3.656	3.688	3.67	8.302	8.444	8.418	8.39	3.728	3.7	3.722	3.72	8.112	8.856	-	8.48	3.584	3.772	-	3.68	8.02
45023	8.544	8.288	8.048	8.29	3.798	3.874	3.836	3.84	8.814	8.82	8.694	8.78	3.774	3.77	3.814	3.79	9.19	8.674	9.22	9.03	3.812	3.864	3.77	3.82	8.376	8.58	8.3	8.42	3.74	3.582	3.688	3.67	9.072	8.69	8.728	8.83	3.696	3.746	3.814	3.75	8.964	8.91	-	8.94	3.926	3.764	-	3.85	8.708
45024	8.496	8.064	8.282	8.28	3.85	3.844	3.784	3.83	8.606	8.49	-	8.55	-	3.84	3.396	3.62	8.942	8.908	8.816	8.89	3.794	3.792	3.752	3.78	8.434	8.356	8.456	8.42	3.84	3.82	3.724	3.79	8.62	9.016	8.894	8.84	3.686	3.702	3.68	3.69	8.832	8.722	9.032	8.86	3.74	3.662	3.812	3.74	8.524
45033	8.224	8.16	8.07	8.15	3.718	3.776	3.72	3.74	8.236	8.02	8.806	8.35	3.674	3.648	3.638	3.65	9.08	8.826	8.808	8.9	3.586	3.714	3.656	3.65	8.322	8.266	8.524	8.37	3.648	3.614	3.66	3.64	8.57	8.48	8.56	8.54	3.728	3.538	3.48	3.58	8.574	8.516	8.84	8.64	3.836	3.814	3.688	3.78	8.666
45034	8.018	8.048	8.048	8.04	3.65	3.682	3.628	3.65	8.294	8.456	8.352	8.37	3.678	3.644	3.616	3.65	8.31	8.282	8.326	8.31	3.578	3.488	3.508	3.52	8.074	7.972	8.388	8.14	3.7	3.694	3.644	3.68	8.342	8.326	8.544	8.4	3.598	3.586	3.686	3.62	8.272	8.552	8.604	8.48	3.746	3.704	3.724	3.72	8.038
45035	-	-	-	-	-	-	-	-	-	-	-	-	-	-	-	-	-	-	-	-	-	-	-	-	-	-	-	-	-	-	-	-	-	-	-	-	-	-	-	-	-	-	-	-	-	-	-	-	-
45036	8.544	8.052	8.204	8.27	3.742	3.748	3.724	3.74	8.936	8.482	-	8.71	-	3.452	3.38	3.42	9.15	9.576	8.912	9.21	3.574	3.614	3.576	3.59	8.372	8.438	8.512	8.44	3.552	3.58	3.636	3.59	8.594	8.98	9.754	9.11	3.568	3.508	3.708	3.59	8.728	8.362	9.054	8.71	3.668	3.618	3.622	3.64	8.582
45053	7.79	8.092	7.996	7.96	3.668	3.636	3.632	3.65	9.106	8.81	9.128	9.01	3.638	3.64	3.508	3.6	8.72	8.71	8.368	8.6	3.504	3.528	3.7	3.58	8.558	8.51	8.24	8.44	3.392	3.394	3.484	3.42	8.852	8.748	9.344	8.98	3.652	3.67	3.688	3.67	8.364	8.74	8.902	8.67	3.682	3.72	3.504	3.64	8.396
45055	7.906	8.328	8.136	8.12	3.744	3.798	3.732	3.76	9.364	9.044	8.804	9.07	3.67	3.95	3.79	3.8	9.156	8.75	9.238	9.05	3.764	3.836	3.718	3.77	8.674	8.54	8.248	8.49	3.62	3.5	3.688	3.6	8.976	8.336	8.74	8.68	3.676	3.688	3.75	3.7	8.528	8.69	9.078	8.77	3.794	3.704	3.796	3.76	8.454
45062	8.81	8.552	8.632	8.66	3.784	3.742	3.68	3.74	9.644	8.926	-	9.29	-	3.708	3.554	3.63	9.268	9.49	9.262	9.34	3.686	3.69	3.684	3.69	8.81	8.844	8.912	8.86	3.716	3.66	3.704	3.69	9.392	9.254	9.482	9.38	3.648	3.672	3.614	3.64	9.374	8.628	9.89	9.3	3.796	3.916	3.684	3.8	7.512
45064	8.004	7.938	8.286	8.08	3.672	3.768	3.864	3.77	8.408	8.35	8.44	8.4	3.63	3.634	3.65	3.64	9.018	8.398	9.08	8.83	3.798	3.748	3.79	3.78	7.944	8.766	8.644	8.45	3.676	3.676	3.672	3.67	8.948	8.4	8.95	8.77	3.66	3.522	3.612	3.6	8.36	8.534	8.752	8.55	3.708	3.77	3.672	3.72	8.332
45066	8.04	7.716	7.89	7.88	3.686	3.794	3.756	3.75	8.378	8.884	8.35	8.54	3.626	3.624	3.6	3.62	8.936	7.954	8.732	8.54	3.72	3.662	3.836	3.74	8.292	8.292	8.604	8.4	3.676	3.668	3.704	3.68	8.278	-	8.564	8.42	3.724	-	3.7	3.71	8.762	9.5	8.41	8.89	3.824	3.96	3.822	3.87	8.126
45067	8.82	8.236	8.522	8.53	3.802	3.848	3.776	3.81	9.178	8.152	9.158	8.83	3.776	3.8	3.698	3.76	9.702	9.28	8.694	9.23	3.902	3.828	3.8	3.84	8.858	8.832	9.14	8.94	3.672	3.674	3.66	3.67	9.22	8.496	9.796	9.17	3.696	3.72	3.56	3.66	8.712	8.738	9.506	8.99	3.564	3.788	3.886	3.75	8.854
45071	8.57	8.48	8.704	8.58	3.89	3.838	3.832	3.85	8.31	9.646	8.67	8.88	3.688	3.74	3.83	3.75	9	9.96	8.966	9.31	3.74	3.842	3.708	3.76	8.786	8.648	8.68	8.7	3.676	3.632	3.72	3.68	9.138	9.232	9.524	9.3	3.8	3.756	3.814	3.79	8.594	8.688	9.692	8.99	3.828	3.808	3.8	3.81	8.872
45075	8.12	8.258	8.424	8.27	3.638	3.736	3.69	3.69	8.276	8.388	8.422	8.36	3.612	3.556	3.618	3.6	8.9	9.368	8.748	9.01	3.684	3.762	3.676	3.71	8.144	7.966	8.316	8.14	3.464	3.672	3.564	3.57	8.564	8.492	8.338	8.46	3.624	3.682	3.62	3.64	8.842	8.79	8.954	8.86	3.8	3.81	3.84	3.82	8.444
45079	8.132	8.224	8.158	8.17	3.764	3.764	3.888	3.81	8.458	8.426	8.128	8.34	3.624	3.626	3.612	3.62	9.078	9.27	8.976	9.11	3.75	3.862	3.736	3.78	-	-	8.26	8.26	-	-	3.668	3.67	9.09	8.74	9.09	8.97	3.584	3.714	3.584	3.63	8.54	8.768	-	8.65	3.728	3.68	-	3.7	8.576
45081	7.696	7.82	8.11	7.88	3.706	3.832	3.672	3.74	8.404	8.582	8.382	8.46	3.702	3.708	3.492	3.63	9.012	8.266	-	8.64	3.824	3.78	-	3.8	8.228	7.985	8.128	8.11	3.22	3.618	3.684	3.51	8.616	8.4	-	8.51	3.68	3.728	-	3.7	7.728	8.298	-	8.01	3.764	3.788	-	3.78	8.288
45086	8.394	8.244	8.25	8.3	3.896	3.856	3.84	3.86	8.746	8.73	8.664	8.71	3.658	3.672	3.676	3.67	8.688	9.238	8.644	8.86	3.726	3.934	3.732	3.8	8.47	8.364	8.588	8.47	3.62	3.714	3.752	3.7	9.06	8.678	9.054	8.93	3.744	3.72	3.736	3.73	8.578	8.78	8.868	8.74	3.816	3.698	3.94	3.82	8.646
45088	8.37	8.036	8.136	8.18	3.568	3.488	3.608	3.55	8.55	8.77	-	8.66	-	3.482	3.692	3.59	8.92	9.372	-	9.15	3.48	3.632	-	3.56	8.402	8.384	8.16	8.32	3.56	3.556	3.716	3.61	8.698	8.424	8.412	8.51	3.48	3.452	3.522	3.48	8.62	8.798	9.212	8.88	3.786	3.788	3.598	3.72	8.442
45089	8.246	8.33	8.072	8.22	3.816	3.69	3.788	3.76	8.862	8.856	8.368	8.7	3.736	3.688	3.692	3.71	8.468	9.284	8.454	8.74	3.714	3.85	3.742	3.77	8.378	8.332	8.03	8.25	3.738	3.716	3.652	3.7	9.086	8.712	9.086	8.96	3.826	3.78	3.824	3.81	8.608	8.732	8.718	8.69	3.704	3.72	3.776	3.73	8.736
45092	7.622	7.7	8.02	7.78	3.636	3.772	3.748	3.72	8.126	8.176	8.148	8.15	3.762	3.75	3.564	3.69	8.812	8.45	8.358	8.54	3.856	3.768	3.74	3.79	7.904	7.858	8.172	7.98	3.692	3.69	3.648	3.68	8.432	8.154	8.058	8.21	3.678	3.672	3.724	3.69	8.26	7.808	8.854	8.31	3.732	3.752	3.81	3.76	7.776
45094	8.044	7.96	7.796	7.93	3.836	3.816	3.784	3.81	8.762	-	8.406	8.58	3.596	3.578	-	3.59	8.086	8.422	8.086	8.2	3.832	3.78	3.822	3.81	7.968	7.892	7.888	7.92	3.72	3.744	3.704	3.72	9.232	7.962	9.204	8.8	3.836	3.61	3.832	3.76	7.926	8.946	8.05	8.31	3.796	3.758	3.808	3.79	8.38
45096	7.944	8.176	8.292	8.14	3.734	3.848	3.816	3.8	8.56	8.236	8.54	8.45	3.838	3.862	3.69	3.8	8.738	9.044	8.734	8.84	3.816	3.922	3.828	3.86	8.882	8.906	8.574	8.79	3.654	3.666	3.632	3.65	8.844	8.376	8.794	8.67	3.712	3.718	3.696	3.71	8.81	9.096	9.054	8.99	3.752	3.72	3.724	3.73	8.51
45097	8.186	8.096	8.07	8.12	3.856	3.928	3.8	3.86	8.226	8.23	8.226	8.23	3.608	3.612	3.662	3.63	8.8	8.706	-	8.75	3.77	3.81	-	3.79	8.514	-	8.528	8.52	-	3.726	3.692	3.71	8.706	-	9.108	8.91	3.724	-	3.802	3.76	8.43	8.684	8.806	8.64	3.8	3.762	3.782	3.78	8.516
45098	8.164	8.218	8.25	8.21	3.738	3.854	3.784	3.79	8.686	8.51	8.84	8.68	3.79	3.854	3.576	3.74	9.036	9.008	9.066	9.04	3.872	3.884	3.832	3.86	8.452	8.452	8.296	8.4	3.692	3.752	3.74	3.73	8.576	8.742	8.676	8.66	3.822	3.704	3.724	3.75	8.728	8.12	9.052	8.63	3.696	3.542	3.84	3.69	8.422
45099	8.496	8.266	8.288	8.35	3.83	3.736	3.844	3.8	9.034	8.94	8.964	8.98	3.628	3.618	3.626	3.62	8.832	8.894	8.802	8.84	3.798	3.822	3.748	3.79	-	8.744	8.3	8.52	3.676	-	3.756	3.72	8.326	8.624	-	8.48	3.616	3.746	-	3.68	8.636	8.706	9.428	8.92	3.552	3.512	3.818	3.63	8.526
45102	8.236	8.388	8.508	8.38	3.638	3.666	3.706	3.67	8.668	8.41	-	8.54	-	3.632	3.625	3.63	9.014	8.984	8.79	8.93	3.612	3.676	3.642	3.64	8.652	-	8.224	8.44	-	3.608	3.568	3.59	8.726	8.768	8.868	8.79	3.644	3.594	3.696	3.64	8.608	8.868	9.022	8.83	3.802	3.772	3.72	3.76	8.498
45103	8.162	8.048	7.878	8.03	3.734	3.848	3.784	3.79	8.436	8.084	8.36	8.29	3.566	3.546	3.612	3.57	8.082	8.642	8.142	8.29	4.244	3.672	3.648	3.85	7.878	7.748	7.804	7.81	3.66	3.65	3.716	3.68	8.024	8.062	8.002	8.03	3.724	3.65	3.728	3.7	7.926	8.744	8.894	8.52	3.854	3.734	3.798	3.8	8.336
45110	7.93	7.596	7.97	7.83	3.922	3.86	3.914	3.9	8.416	8.082	8.356	8.28	3.756	3.77	3.448	3.66	9.002	8.602	8.516	8.71	3.786	3.642	3.654	3.69	-	-	8.3	8.3	-	-	3.648	3.65	8.366	8.548	8.254	8.39	3.804	3.756	3.778	3.78	8.53	8.41	8.948	8.63	3.736	3.644	3.796	3.73	8.158
45111	8.19	8.004	7.896	8.03	3.732	3.76	3.86	3.78	8.778	8.432	8.822	8.68	3.724	3.762	3.776	3.75	8.814	8.434	8.736	8.66	3.846	3.834	3.82	3.83	8.08	-	8.08	8.08	-	3.664	3.668	3.67	8.56	8.478	8.55	8.53	3.72	3.59	3.708	3.67	8.492	8.56	8.69	8.58	3.82	3.72	3.784	3.77	8.644
45113	8.352	7.996	8.336	8.23	3.758	3.932	3.712	3.8	8.788	8.518	8.766	8.69	3.676	3.676	3.56	3.64	8.81	9.112	8.748	8.89	3.672	3.654	3.646	3.66	8.562	8.608	8.436	8.54	3.594	3.72	3.66	3.66	9.424	8.46	8.78	8.89	3.732	3.592	3.64	3.65	8.354	8.902	-	8.63	3.712	3.914	-	3.81	8.54
45114	8.214	8.116	8.146	8.16	3.744	3.738	3.716	3.73	8.944	8.82	8.81	8.86	3.67	3.832	3.658	3.72	8.842	9.5	8.83	9.06	3.61	3.66	3.64	3.64	-	-	8.348	8.35	-	-	3.66	3.66	8.616	8.596	8.376	8.53	3.752	3.712	3.734	3.73	8.682	8.556	9.206	8.81	3.744	3.784	3.736	3.75	8.476
45115	8.236	8.212	8.164	8.2	3.87	3.828	3.76	3.82	8.758	8.702	8.664	8.71	3.772	3.786	3.736	3.76	8.982	8.642	8.918	8.85	3.608	3.75	3.692	3.68	8.414	8.664	8.224	8.43	3.754	3.756	3.674	3.73	8.872	8.626	8.566	8.69	3.656	3.642	3.686	3.66	8.578	8.5	8.844	8.64	3.72	3.744	3.88	3.78	8.774
45116	8.578	8.496	8.204	8.43	3.752	3.76	3.756	3.76	8.868	8.462	8.374	8.57	3.692	3.638	3.68	3.67	9.238	9.4	9.024	9.22	3.724	3.808	3.82	3.78	8.668	8.272	8.998	8.65	3.564	3.806	3.656	3.68	7.854	9.084	9.744	8.89	3.77	3.85	3.782	3.8	8.776	8.85	9.254	8.96	3.864	3.804	3.774	3.81	8.778
45117	8.066	8.12	8.038	8.07	3.726	3.76	3.708	3.73	8.268	8.42	-	8.34	-	3.536	3.504	3.52	8.864	8.742	8.642	8.75	3.766	3.768	3.7	3.74	-	8.204	8.6	8.4	3.522	-	3.68	3.6	8.868	8.636	8.822	8.78	3.716	3.648	3.504	3.62	8.23	8.948	8.998	8.73	3.792	3.85	3.776	3.81	8.53
45118	8.138	8.336	8.066	8.18	3.918	3.992	3.856	3.92	8.486	8.404	8.514	8.47	3.664	3.664	3.738	3.69	9.026	8.576	9.272	8.96	3.786	3.84	3.822	3.82	8.38	8.154	8.52	8.35	3.766	3.764	3.66	3.73	8.778	8.904	9.544	9.08	3.758	3.878	3.796	3.81	8.604	9.662	8.852	9.04	3.794	3.892	3.872	3.85	8.546
45121	8.152	8.444	8.326	8.31	3.648	3.808	3.74	3.73	8.604	8.41	8.374	8.46	3.488	3.61	3.496	3.53	8.826	8.866	-	8.85	3.682	3.742	-	3.71	8.454	8.518	8.564	8.51	3.632	3.662	3.648	3.65	8.368	8.908	9.106	8.79	3.732	3.684	3.742	3.72	8.556	8.682	9.064	8.77	3.716	3.706	3.794	3.74	8.908
45126	7.862	7.964	7.19	7.67	3.868	3.962	3.824	3.88	8.078	8.476	8.45	8.33	3.766	3.66	3.788	3.74	8.572	8.882	8.768	8.74	3.804	3.892	3.784	3.83	8.472	8.546	7.98	8.33	3.772	3.78	3.636	3.73	8.846	8.816	8.656	8.77	3.748	3.788	3.834	3.79	8.526	8.872	8.552	8.65	3.764	3.768	3.914	3.82	8.392
45127	8.14	7.944	8.082	8.06	4.02	4.016	3.844	3.96	7.836	7.9	7.886	7.87	3.722	3.726	3.72	3.72	8.924	9.35	8.756	9.01	3.668	3.676	3.68	3.67	-	8.532	8.48	8.51	3.788	-	3.712	3.75	8.64	8.744	8.944	8.78	3.784	3.796	3.772	3.78	8.762	8.436	-	8.6	3.806	3.732	-	3.77	8.848
45128	7.88	8.414	7.992	8.1	3.648	3.662	3.634	3.65	8.614	9.086	8.484	8.73	3.632	3.656	3.766	3.68	9.452	9.366	9.308	9.38	3.838	3.652	3.784	3.76	8.382	8.218	8.48	8.36	3.56	3.626	3.63	3.61	8.484	8.574	9.308	8.79	3.64	3.696	3.522	3.62	8.872	8.554	9.054	8.83	3.7	3.712	3.558	3.66	8.432
45129	8.222	8.242	8.228	8.23	3.8	3.718	3.812	3.78	8.758	8.766	8.716	8.75	3.626	3.58	3.772	3.66	8.812	9.164	8.752	8.91	3.728	3.964	3.72	3.8	8.542	8.534	8.544	8.54	3.64	3.732	3.604	3.66	-	9.104	8.354	8.73	-	3.66	3.7	3.68	8.68	8.436	9.37	8.83	3.772	3.728	3.844	3.78	8.796
45131	8.534	8.306	8.38	8.41	3.774	3.748	3.776	3.77	8.642	8.35	8.58	8.52	3.636	3.636	3.476	3.58	8.452	8.896	8.432	8.59	3.646	3.792	3.666	3.7	-	-	8.238	8.24	-	-	3.644	3.64	9	9.196	9.154	9.12	3.712	3.646	3.772	3.71	8.876	8.844	9.136	8.95	3.766	3.742	3.836	3.78	8.896
45132	7.982	7.964	7.878	7.94	3.534	3.504	3.652	3.56	7.922	8.38	8.314	8.21	3.586	3.516	3.612	3.57	8.48	8.64	8.474	8.53	3.602	3.502	3.612	3.57	7.908	-	7.964	7.94	-	3.46	3.476	3.47	8.2	8.334	8.342	8.29	3.624	3.492	3.492	3.54	8.118	8.782	-	8.45	3.538	3.804	-	3.67	8.422
45133	8.508	8.132	8.032	8.22	3.63	3.71	3.732	3.69	8.972	8.898	8.988	8.95	3.946	3.972	3.966	3.96	8.824	8.8	8.774	8.8	3.796	3.79	3.712	3.77	8.71	8.748	8.684	8.71	3.658	3.612	3.688	3.65	8.87	8.89	8.942	8.9	3.624	3.708	3.712	3.68	8.656	8.556	9.004	8.74	3.678	3.64	3.812	3.71	8.798
45134	7.794	7.708	7.702	7.73	3.656	3.716	3.872	3.75	8.594	8.66	-	8.63	-	3.53	3.526	3.53	8.29	7.402	8.27	7.99	3.676	3.63	3.642	3.65	8.374	7.864	8.096	8.11	3.688	3.6	3.644	3.64	8.2	7.858	8.204	8.09	3.58	3.77	3.58	3.64	8.33	9.566	8.314	8.74	3.722	3.984	3.68	3.8	8.316
45135	7.566	8.12	7.766	7.82	3.76	3.748	3.908	3.81	8.112	8.31	8.134	8.19	3.746	3.774	3.72	3.75	8.584	8.694	8.588	8.62	3.692	3.592	3.69	3.66	-	8.14	8.198	8.17	3.78	-	3.716	3.75	8.34	8.484	8.378	8.4	3.688	3.63	3.676	3.66	8.578	8.668	9.092	8.78	3.728	3.73	3.724	3.73	8.408
45139	8.63	8.032	8.128	8.26	3.784	3.78	3.952	3.84	8.468	7.978	8.578	8.34	3.714	3.748	3.65	3.7	8.348	8.678	-	8.51	3.784	3.76	-	3.77	8.188	8.216	8.444	8.28	3.58	3.588	3.684	3.62	8.406	8.89	8.832	8.71	3.704	3.794	3.548	3.68	8.974	8.814	8.732	8.84	3.94	3.916	3.824	3.89	8.756
45140	8.116	8.106	8.468	8.23	3.682	3.82	3.792	3.76	8.458	-	8.394	8.43	3.694	3.678	-	3.69	8.82	8.86	8.732	8.8	3.64	3.722	3.666	3.68	-	-	8.344	8.34	-	-	3.624	3.62	8.512	8.618	8.548	8.56	3.62	3.524	3.64	3.59	8.498	8.754	8.876	8.71	3.692	3.752	3.712	3.72	7.95
45142	8.048	7.876	7.72	7.88	3.824	3.78	3.764	3.79	8.19	8.03	-	8.11	-	3.852	3.724	3.79	8.8	8.852	-	8.83	3.73	3.714	-	3.72	8.346	8.36	8.12	8.28	3.684	3.67	3.788	3.71	-	8.386	8.256	8.32	-	3.698	3.64	3.67	8.306	8.524	8.798	8.54	3.72	3.736	3.844	3.77	8.498
45145	7.896	7.984	-	7.94	3.734	3.656	-	3.7	8.774	8.242	8.748	8.59	3.712	3.708	3.634	3.68	8.734	9.066	8.972	8.92	3.67	3.568	3.624	3.62	-	8.24	8.556	8.4	3.704	-	3.652	3.68	8.888	8.564	8.77	8.74	3.72	3.784	3.44	3.65	8.378	8.438	8.698	8.5	3.646	3.768	3.664	3.69	8.448
45146	7.898	7.426	7.676	7.67	3.756	3.772	3.832	3.79	7.948	7.664	7.91	7.84	3.856	3.816	3.804	3.83	8.95	8.084	8.55	8.53	3.66	3.788	3.71	3.72	7.496	-	7.78	7.64	-	3.534	3.584	3.56	7.922	7.74	8.144	7.94	3.608	3.604	3.57	3.59	8.036	8.554	8.114	8.23	3.786	3.7	3.928	3.8	8.262
45147	8.246	8.158	8.338	8.25	3.704	3.736	3.682	3.71	8.412	8.84	8.516	8.59	3.644	3.572	3.608	3.61	9.06	8.714	9.01	8.93	3.622	3.606	3.668	3.63	-	-	8.736	8.74	-	-	3.632	3.63	9.394	8.834	9.112	9.11	3.708	3.696	3.652	3.69	8.73	8.592	8.674	8.67	3.692	3.708	3.664	3.69	8.672
45149	-	-	-	-	-	-	-	-	-	-	-	-	-	-	-	-	-	-	-	-	-	-	-	-	-	-	-	-	-	-	-	-	-	-	-	-	-	-	-	-	-	-	-	-	-	-	-	-	-
45150	8.472	8.262	8.44	8.39	3.582	3.712	3.632	3.64	8.882	8.678	8.874	8.81	3.706	3.67	3.536	3.64	8.528	8.828	8.064	8.47	3.582	3.592	3.84	3.67	8.766	8.778	8.574	8.71	3.444	3.444	3.56	3.48	9.082	9.17	9.284	9.18	3.584	3.552	3.562	3.57	8.072	8.272	9.576	8.64	3.836	3.732	3.664	3.74	8.796
45151	8.036	8.044	7.984	8.02	3.968	3.97	3.812	3.92	8.524	8.43	8.444	8.47	3.786	3.796	3.782	3.79	9.018	8.916	8.878	8.94	3.734	3.762	3.708	3.73	8.818	8.742	8.468	8.68	3.734	3.74	3.628	3.7	8.932	8.636	8.71	8.76	3.814	3.708	3.736	3.75	8.788	9.092	8.684	8.85	3.77	3.716	3.814	3.77	8.514
45152	8.442	7.308	8.016	7.92	3.618	3.584	3.72	3.64	8.008	7.976	7.996	7.99	3.606	3.612	3.61	3.61	8.128	8.016	7.924	8.02	3.604	3.568	3.698	3.62	8.276	7.956	8.6	8.28	3.568	3.576	3.616	3.59	8.162	8.242	7.668	8.02	3.628	3.612	3.458	3.57	7.89	8.674	8.678	8.41	3.612	3.672	3.616	3.63	7.972
45154	8.228	8.12	8.176	8.17	3.662	3.676	3.616	3.65	8.31	8.112	-	8.21	-	3.688	3.446	3.57	-	8.714	8.692	8.7	-	3.658	3.658	3.66	8.45	8.474	8.484	8.47	3.596	3.564	3.704	3.62	8.388	8.79	8.842	8.67	3.656	3.566	3.708	3.64	8.314	8.386	8.91	8.54	3.634	3.722	3.614	3.66	8.542
45155	8.132	7.964	8.054	8.05	3.65	3.614	3.696	3.65	8.172	8.892	8.14	8.4	3.71	3.714	3.852	3.76	8.5	9.216	-	8.86	3.614	3.66	-	3.64	8.024	7.926	8.148	8.03	3.462	3.568	3.584	3.54	8.252	7.936	8.562	8.25	3.656	3.612	3.63	3.63	8.316	8.68	9.122	8.71	3.844	3.824	3.77	3.81	8.434
45156	8.432	8.194	8.284	8.3	3.816	3.752	3.748	3.77	8.248	-	8.296	8.27	3.678	3.648	-	3.66	9.096	9.384	9.092	9.19	3.728	3.776	3.752	3.75	8.624	8.102	8.594	8.44	3.592	3.668	3.648	3.64	8.966	8.47	8.972	8.8	3.684	3.664	3.68	3.68	9.122	8.632	9.234	9	3.824	3.724	3.688	3.75	8.918
45159	7.928	7.826	7.932	7.9	3.768	3.756	3.82	3.78	8.726	-	8.52	8.62	3.834	3.908	-	3.87	8.704	9.296	8.664	8.89	3.76	3.862	3.768	3.8	8.67	8.698	8.184	8.52	3.866	3.86	3.864	3.86	8.774	8.614	8.77	8.72	3.856	3.784	3.824	3.82	8.692	-	8.772	8.73	3.734	-	3.792	3.76	8.344
45160	7.818	8.064	7.868	7.92	3.684	3.834	3.778	3.77	8.026	7.958	8.036	8.01	3.658	3.668	3.626	3.65	8.574	7.998	8.286	8.29	3.722	3.788	3.708	3.74	8.004	7.97	7.896	7.96	3.608	3.596	3.528	3.58	8.056	-	8.892	8.47	3.592	-	3.514	3.55	8.29	8.514	8.498	8.43	3.69	3.72	3.708	3.71	8.156
45161	7.76	7.646	8.074	7.83	3.674	3.692	3.688	3.68	8.374	8.17	8.216	8.25	3.708	3.712	3.632	3.68	8.628	8.384	8.56	8.52	3.712	3.634	3.692	3.68	8.508	8.122	7.572	8.07	3.656	3.762	3.64	3.69	8.71	7.994	8.67	8.46	3.708	3.638	3.7	3.68	8.408	8.888	8.44	8.58	3.784	3.798	3.758	3.78	8.3
45162	8.352	8.024	8.336	8.24	3.794	3.778	3.752	3.77	8.706	8.79	8.664	8.72	3.716	3.722	3.746	3.73	8.64	9.36	8.62	8.87	3.748	3.836	3.734	3.77	8.27	8.55	-	8.41	3.62	3.67	-	3.65	8.94	8.588	8.934	8.82	3.772	3.702	3.756	3.74	9.092	8.968	8.874	8.98	3.836	3.856	3.758	3.82	8.736
45165	7.908	7.762	7.858	7.84	3.77	3.796	3.736	3.77	8.808	7.92	8.562	8.43	3.844	3.868	3.624	3.78	8.74	8.172	8.8	8.57	3.586	3.62	3.672	3.63	8.1	8.3	7.968	8.12	3.744	3.712	3.724	3.73	8.792	8.912	8.408	8.7	3.676	3.69	3.752	3.71	8.758	9.01	8.708	8.83	3.92	3.874	3.77	3.85	8.204
45166	8.414	8.206	8.39	8.34	3.912	3.656	3.748	3.77	9.146	8.366	-	8.76	-	3.78	3.35	3.57	8.916	8.866	8.836	8.87	3.666	3.686	3.608	3.65	-	8.524	8.284	8.4	3.636	-	3.608	3.62	8.66	8.634	8.78	8.69	3.624	3.844	3.734	3.73	8.996	8.876	8.892	8.92	3.726	3.724	3.71	3.72	8.586
45167	7.966	7.95	8.122	8.01	3.776	3.772	3.712	3.75	8.368	8.17	8.224	8.25	3.584	3.836	3.526	3.65	8.906	8.164	8.642	8.57	3.728	3.59	3.712	3.68	8.27	8.28	8.388	8.31	3.676	3.644	3.678	3.67	8.324	8.294	8.406	8.34	3.632	3.55	3.59	3.59	8.724	8.474	9.016	8.74	3.728	3.812	3.736	3.76	8.488
45168	8.264	8.204	8.432	8.3	3.888	3.924	3.804	3.87	8.716	8.392	8.654	8.59	3.69	3.72	3.758	3.72	9.222	9.166	-	9.19	3.788	3.822	-	3.81	-	7.996	8.648	8.32	3.596	-	3.66	3.63	8.632	-	8.726	8.68	3.762	-	3.692	3.73	8.012	8.512	8.678	8.4	3.82	3.716	3.832	3.79	9.002
45170	8.094	7.986	7.804	7.96	3.688	3.756	3.728	3.72	8.662	8.228	8.68	8.52	3.794	3.91	3.57	3.76	9.256	8.938	9.062	9.09	3.698	3.75	3.676	3.71	8.02	-	8.416	8.22	-	3.528	3.708	3.62	8.572	8.586	8.442	8.53	3.652	3.72	3.59	3.65	8.714	8.676	8.872	8.75	3.81	3.648	3.762	3.74	8.856
45173	8.294	7.88	7.94	8.04	3.832	3.814	3.88	3.84	8.838	8.262	8.3	8.47	3.714	3.702	3.596	3.67	8.85	8.564	8.858	8.76	3.836	3.728	3.856	3.81	8.51	9.078	8.334	8.64	3.65	3.642	3.7	3.66	8.612	8.44	8.666	8.57	3.788	3.674	3.694	3.72	8.712	8.61	8.786	8.7	3.844	3.692	3.812	3.78	7.982
45174	8.16	7.944	8.11	8.07	3.652	3.652	3.72	3.67	8.162	7.978	8.096	8.08	3.726	3.734	3.552	3.67	8.248	8.252	-	8.25	3.576	3.562	-	3.57	7.876	7.936	7.972	7.93	3.708	3.656	3.744	3.7	8.43	8.234	8.588	8.42	3.54	3.688	3.714	3.65	8.574	8.468	-	8.52	3.67	3.82	-	3.75	8.478
45181	8.432	7.912	8.222	8.19	3.916	3.692	3.864	3.82	8.58	8.482	8.442	8.5	3.626	3.59	3.574	3.6	8.426	8.878	8.418	8.57	3.582	3.842	3.836	3.75	8.444	8.274	8.432	8.38	3.554	3.712	3.668	3.64	8.824	8.512	8.828	8.72	3.672	3.798	3.664	3.71	8.608	8.408	8.85	8.62	3.808	3.772	3.844	3.81	8.374
45182	7.84	7.936	8.016	7.93	3.758	3.852	3.844	3.82	8.902	8.1	8.848	8.62	3.8	3.826	3.598	3.74	8.402	8.516	8.75	8.56	3.57	3.704	3.76	3.68	8.246	8.236	8.492	8.32	3.726	3.716	3.704	3.72	8.564	8.972	8.346	8.63	3.672	3.636	3.598	3.64	8.734	9.008	8.95	8.9	3.772	3.744	3.788	3.77	8.648
45183	8.368	7.822	8.05	8.08	3.95	3.804	3.852	3.87	8.594	8.838	8.55	8.66	3.662	3.664	3.75	3.69	8.788	8.798	8.786	8.79	3.92	3.966	3.914	3.93	8.484	-	8.45	8.47	-	3.76	3.784	3.77	8.758	8.73	8.772	8.75	3.768	3.722	3.766	3.75	8.878	8.872	9.218	8.99	3.934	3.726	3.904	3.85	8.598
45184	8.07	8.268	8.362	8.23	3.862	3.829	3.68	3.79	8.814	8.302	-	8.56	-	3.884	3.798	3.84	8.532	8.462	8.452	8.48	3.572	3.728	3.71	3.67	8.462	8.604	8.056	8.37	3.824	3.824	3.896	3.85	8.802	8.558	8.278	8.55	3.8	3.608	3.848	3.75	8.554	8.568	8.51	8.54	3.79	3.744	3.752	3.76	8.582
45185	8.082	7.838	7.9	7.94	3.738	3.85	3.728	3.77	8.22	8.122	8.832	8.39	3.612	3.61	3.572	3.6	8.238	8.458	8.222	8.31	3.668	3.876	3.664	3.74	8.378	8.808	8.088	8.42	3.714	3.728	3.648	3.7	8.466	8.192	8.41	8.36	3.702	3.6	3.704	3.67	8.352	8.976	8.55	8.63	3.824	3.708	3.71	3.75	8.49
45186	8.19	8.212	8.15	8.18	3.782	3.754	3.764	3.77	8.572	8.658	8.726	8.65	3.696	3.726	3.702	3.71	9.056	9.422	8.894	9.12	3.668	3.872	3.666	3.74	8.314	8.028	8.3	8.21	3.496	3.672	3.548	3.57	8.564	8.832	8.736	8.71	3.748	3.718	3.736	3.73	9.098	9.254	9.426	9.26	3.856	3.848	3.722	3.81	8.538
45188	8.154	8.254	8.08	8.16	3.836	3.776	3.904	3.84	7.882	7.866	7.878	7.88	3.708	3.71	3.706	3.71	8.984	9.094	8.81	8.96	3.824	3.858	3.792	3.82	8.12	8.69	8.42	8.41	3.748	3.58	3.636	3.65	8.712	8.57	8.656	8.65	3.732	3.67	3.718	3.71	8.708	8.714	8.884	8.77	3.752	3.77	3.808	3.78	8.604
45189	8.036	7.884	8.312	8.08	3.72	3.736	3.784	3.75	8.162	8.158	8.25	8.19	3.66	3.534	3.528	3.57	8.888	9.466	8.862	9.07	3.812	3.792	3.8	3.8	8.672	9.032	8.464	8.72	3.792	3.792	3.712	3.77	9.17	8.834	9.17	9.06	3.7	3.616	3.694	3.67	8.962	9.032	9.124	9.04	3.912	3.836	3.732	3.83	8.478
45191	8.04	7.942	8.052	8.01	3.638	3.786	3.732	3.72	8.192	8.228	7.96	8.13	3.612	3.668	3.668	3.65	8.28	8.574	8.258	8.37	3.488	3.644	3.604	3.58	8.3	8.274	8.328	8.3	3.708	3.724	3.672	3.7	8.376	8.356	8.384	8.37	3.704	3.558	3.684	3.65	8.506	7.746	8.514	8.26	3.694	3.658	3.636	3.66	8.456
45192	8.586	8.148	8.492	8.41	3.948	3.864	3.914	3.91	8.51	8.366	-	8.44	-	3.652	3.604	3.63	8.556	9.29	8.508	8.78	3.77	3.826	3.784	3.79	8.584	8.742	8.316	8.55	3.768	3.816	3.66	3.75	9.052	8.79	9.06	8.97	3.7	3.816	3.77	3.76	8.916	9.286	9.156	9.12	3.888	3.794	3.932	3.87	8.518
45193	8.816	8.356	8.356	8.51	3.706	3.848	3.892	3.82	8.488	8.264	8.396	8.38	3.772	3.76	3.476	3.67	8.942	8.94	8.888	8.92	3.818	3.758	3.756	3.78	-	8.39	8.408	8.4	3.616	-	3.72	3.67	8.782	8.75	9.43	8.99	3.764	3.764	3.766	3.76	8.592	8.424	9.18	8.73	3.734	3.74	3.79	3.75	8.668
45194	7.69	8.128	7.906	7.91	3.71	3.816	3.744	3.76	-	8.18	8.636	8.41	3.69	-	3.648	3.67	8.096	8.33	8.846	8.42	3.364	3.672	3.624	3.55	8.356	8.232	8.592	8.39	3.65	3.724	3.66	3.68	8.438	8.466	8.354	8.42	3.75	3.714	3.786	3.75	8.552	9.376	8.87	8.93	4.766	3.9	3.732	4.13	8.522
45197	8.336	8.016	8.196	8.18	3.776	3.72	3.832	3.78	8.198	-	8.56	8.38	3.768	3.596	-	3.68	8.838	8.696	8.806	8.78	3.618	3.688	3.608	3.64	8.316	8.27	8.22	8.27	3.752	3.764	3.688	3.73	8.328	8.596	8.366	8.43	3.712	3.608	3.71	3.68	8.526	8.382	8.87	8.59	3.756	3.688	3.756	3.73	8.384
45198	8.26	7.806	8.272	8.11	3.76	3.718	3.924	3.8	8.75	8.532	8.714	8.67	3.672	3.686	3.578	3.65	8.548	9.424	8.642	8.87	3.664	3.848	3.692	3.73	8.222	8.074	8.362	8.22	3.616	3.66	3.736	3.67	8.918	8.81	8.73	8.82	3.772	3.718	3.7	3.73	9.028	8.752	8.74	8.84	3.876	3.81	3.87	3.85	8.58
45199	8.204	7.732	8.11	8.02	3.692	3.712	3.864	3.76	8.714	8.556	8.706	8.66	3.792	3.838	3.672	3.77	8.786	8.586	-	8.69	3.756	3.684	-	3.72	8.498	8.47	8.584	8.52	3.728	3.72	3.66	3.7	-	8.786	8.534	8.66	-	3.678	3.638	3.66	8.71	8.76	8.78	8.75	3.742	3.62	3.654	3.67	8.552
45206	8.33	8.036	7.956	8.11	3.784	3.8	3.668	3.75	8.586	8.54	8.496	8.54	3.834	3.946	3.684	3.82	8.684	8.854	8.762	8.77	3.774	3.79	3.696	3.75	8.53	8.744	7.996	8.42	3.71	3.776	3.744	3.74	8.766	8.304	8.738	8.6	3.704	3.796	3.78	3.76	8.356	7.89	9.254	8.5	3.932	3.852	3.948	3.91	8.088
45207	8.02	7.872	-	7.95	3.638	3.672	-	3.66	8.382	8.316	8.42	8.37	3.802	3.818	2.91	3.51	9.074	9.328	-	9.2	3.696	3.754	-	3.73	-	-	8.212	8.21	-	-	3.584	3.58	8.636	8.498	8.7	8.61	3.716	3.71	3.55	3.66	7.974	9	-	8.49	3.58	3.868	-	3.72	8.186
45208	8.436	8.048	8.268	8.25	3.518	3.628	3.678	3.61	8.496	8.392	8.164	8.35	3.72	3.452	3.43	3.53	8.47	8.908	-	8.69	3.684	3.604	-	3.64	8.156	7.98	8.328	8.15	3.372	3.48	3.588	3.48	8.41	8.672	8.562	8.55	3.62	3.412	3.516	3.52	8.682	9.014	8.516	8.74	3.808	3.824	3.656	3.76	8.544
45209	7.87	7.78	8.022	7.89	3.672	3.82	3.868	3.79	8.44	8.29	8.454	8.39	3.826	3.83	3.572	3.74	8.772	8.514	8.954	8.75	3.75	3.55	3.73	3.68	8.406	8.026	8.064	8.17	3.636	3.622	3.628	3.63	8.412	8.618	8.008	8.35	3.628	3.7	3.604	3.64	9.144	9.594	8.742	9.16	3.724	3.72	3.708	3.72	8.44
45210	8.44	8.182	7.936	8.19	3.67	3.84	3.696	3.74	8.792	8.28	8.804	8.63	3.732	3.762	3.586	3.69	8.838	8.8	8.418	8.69	3.682	3.638	3.638	3.65	8.798	8.912	8.748	8.82	3.586	3.506	3.556	3.55	8.708	8.526	8.514	8.58	3.756	3.61	3.744	3.7	8.412	9.094	9.316	8.94	3.814	3.94	3.768	3.84	9.238
45219	7.962	7.966	7.756	7.89	4.016	3.86	3.908	3.93	8.382	8.448	8.552	8.46	3.604	3.586	3.714	3.63	8.438	8.44	8.658	8.51	3.666	3.73	3.68	3.69	8.572	8.376	8.344	8.43	3.692	3.728	3.748	3.72	8.882	8.494	8.81	8.73	3.704	3.584	3.644	3.64	8.504	8.914	-	8.71	3.688	3.884	-	3.79	8.47
45232	8.594	8.524	8.496	8.54	3.922	3.776	3.764	3.82	8.774	-	8.496	8.64	3.598	3.61	-	3.6	9.56	9.218	9.484	9.42	3.73	3.716	3.72	3.72	8.806	8.82	8.624	8.75	3.618	3.662	3.664	3.65	-	8.804	8.998	8.9	-	3.716	3.72	3.72	8.964	8.82	8.774	8.85	3.724	3.75	3.728	3.73	8.846
45235	8.348	8.23	8.046	8.21	3.708	3.876	3.68	3.75	9.058	8.494	8.792	8.78	3.634	3.674	3.542	3.62	8.592	8.988	8.574	8.72	3.694	3.592	3.688	3.66	-	7.314	8.498	7.91	3.636	-	3.632	3.63	8.52	8.768	8.608	8.63	3.626	3.7	3.796	3.71	8.684	8.348	-	8.52	3.684	3.852	-	3.77	8.486
45236	8.342	8.066	8.002	8.14	3.794	3.8	3.88	3.82	8.35	8.44	8.444	8.41	3.632	3.616	3.618	3.62	8.928	8.796	8.758	8.83	3.688	3.762	3.634	3.69	8.446	8.602	8.512	8.52	3.832	3.728	3.708	3.76	8.384	8.648	8.934	8.66	3.746	3.616	3.814	3.73	8.572	9.008	9.132	8.9	3.718	3.724	3.848	3.76	8.678
45237	8.208	8.202	8.346	8.25	3.774	3.816	3.952	3.85	8.756	8.696	8.698	8.72	3.672	3.676	3.668	3.67	8.93	9.198	8.838	8.99	3.536	3.81	3.616	3.65	8.318	-	8.548	8.43	-	3.706	3.712	3.71	9.15	8.568	9.174	8.96	3.76	3.77	3.746	3.76	9.07	9	9.236	9.1	3.876	3.952	3.8	3.88	8.446
45238	8.15	7.668	7.942	7.92	3.748	3.76	3.752	3.75	8.398	7.982	8.42	8.27	3.7	3.704	3.596	3.67	8.492	8.284	7.994	8.26	3.498	3.636	3.708	3.61	-	7.938	8.112	8.03	3.638	-	3.672	3.66	7.962	8.524	8.338	8.27	3.51	3.562	3.584	3.55	8.042	8.54	8.532	8.37	3.698	3.728	3.752	3.73	8.25
45240	8.128	7.944	8.146	8.07	3.814	3.708	3.812	3.78	8.772	8.698	8.738	8.74	3.73	3.756	3.742	3.74	8.826	8.6	8.81	8.75	3.806	3.772	3.736	3.77	8.472	8.324	8.01	8.27	3.644	3.594	3.632	3.62	8.618	8.512	8.606	8.58	3.728	3.782	3.72	3.74	8.516	9.214	8.838	8.86	3.792	3.788	3.77	3.78	8.622
45241	8.132	7.804	7.922	7.95	3.732	3.892	3.72	3.78	8.818	8.73	8.686	8.74	3.472	3.406	3.748	3.54	8.41	8.214	8.254	8.29	3.8	3.724	3.686	3.74	-	8.042	8.444	8.24	3.732	-	3.66	3.7	8.202	8.332	8.434	8.32	3.672	3.62	3.534	3.61	8.822	8.66	8.896	8.79	3.756	3.734	3.742	3.74	8.654
45242	7.722	7.76	7.86	7.78	3.658	3.76	3.752	3.72	8.17	7.9	8.554	8.21	3.694	3.638	3.642	3.66	8.79	8.75	8.486	8.68	3.656	3.576	3.614	3.62	8.344	8.396	8.256	8.33	3.66	3.666	3.7	3.68	8.41	8.388	8.758	8.52	3.756	3.392	3.712	3.62	8.49	8.738	8.94	8.72	3.738	3.644	3.72	3.7	8.632
45243	7.758	7.604	8.23	7.86	3.652	3.816	3.696	3.72	8.716	8.318	8.698	8.58	3.69	3.7	3.712	3.7	8.486	8.946	8.566	8.67	3.616	3.75	3.72	3.7	-	-	7.92	7.92	-	-	3.612	3.61	8.138	8.284	8.164	8.2	3.604	3.538	3.584	3.58	8.524	9.094	8.436	8.68	3.72	3.842	3.724	3.76	7.76
45244	7.948	8.056	7.886	7.96	3.854	3.828	3.78	3.82	8.806	8.77	8.416	8.66	3.682	3.664	3.634	3.66	8.818	8.604	8.756	8.73	3.662	3.76	3.66	3.69	8.14	8.216	8.398	8.25	3.68	3.596	3.674	3.65	8.634	8.718	8.31	8.55	3.704	3.764	3.662	3.71	8.55	8.474	9.562	8.86	3.716	3.664	3.788	3.72	8.206
45245	7.694	8.294	8.25	8.08	3.79	3.852	3.916	3.85	8.144	9.044	8.2	8.46	3.668	3.67	3.67	3.67	8.926	8.462	8.84	8.74	3.768	3.864	3.744	3.79	8.324	-	8.364	8.34	-	3.766	3.764	3.77	8.694	8.654	8.706	8.68	3.926	3.774	3.926	3.88	8.598	8.908	8.392	8.63	3.888	3.78	3.782	3.82	8.672
45246	8.374	8.07	7.876	8.11	3.812	3.872	3.8	3.83	9.304	8.302	9.24	8.95	3.754	3.754	3.674	3.73	8.592	8.348	8.48	8.47	3.692	3.676	3.632	3.67	-	-	8.112	8.11	-	-	3.744	3.74	8.72	8.554	8.59	8.62	3.696	3.686	3.738	3.71	8.476	8.766	8.788	8.68	3.826	3.892	3.804	3.84	8.686
45248	8.59	8.14	8.322	8.35	3.868	3.944	3.924	3.91	8.784	8.665	8.774	8.74	3.726	3.732	3.708	3.72	9.016	9.328	8.912	9.09	3.754	3.876	3.696	3.78	8.654	8.594	8.332	8.53	3.748	3.728	3.68	3.72	8.914	8.942	9.474	9.11	3.82	3.876	3.88	3.86	8.636	8.776	9.012	8.81	3.802	3.854	3.832	3.83	8.778
45249	7.926	8.388	8.35	8.22	3.662	3.752	3.716	3.71	8.288	8.36	-	8.32	-	3.508	3.552	3.53	8.662	8.854	8.41	8.64	3.718	3.674	3.68	3.69	8.264	8.264	8.236	8.25	3.544	3.54	3.608	3.56	8.872	8.688	9.172	8.91	3.636	3.61	3.586	3.61	8.414	8.404	9.348	8.72	3.656	3.644	3.654	3.65	8.462
45250	8.356	8.082	8.016	8.15	3.812	3.888	3.832	3.84	8.064	8.214	8.42	8.23	3.65	3.65	3.648	3.65	8.638	9.228	8.63	8.83	3.682	3.872	3.692	3.75	8.47	8.556	8.404	8.48	3.682	3.692	3.668	3.68	8.566	8.942	8.572	8.69	3.68	3.772	3.668	3.71	8.646	8.396	8.876	8.64	3.756	3.8	3.758	3.77	8.468
45251	8.112	8.536	8.24	8.3	3.708	3.706	3.668	3.69	8.806	9.23	8.698	8.91	3.788	3.832	3.814	3.81	8.874	8.882	8.734	8.83	3.734	3.81	3.682	3.74	8.612	8.642	8.092	8.45	3.662	3.682	3.776	3.71	8.718	8.714	8.574	8.67	3.7	3.66	3.7	3.69	8.556	8.856	8.848	8.75	3.728	3.732	3.822	3.76	8.574
45252	8.72	8.498	8.244	8.49	3.794	3.768	3.816	3.79	8.36	8.262	8.358	8.33	3.714	3.736	3.64	3.7	9.108	8.996	9.03	9.04	3.618	3.664	3.654	3.65	-	-	8.542	8.54	-	-	3.612	3.61	9.108	8.708	8.79	8.87	3.766	3.74	3.758	3.75	8.524	8.582	9.034	8.71	3.712	3.79	3.672	3.72	8.746
45253	7.784	7.848	7.74	7.79	3.826	3.756	3.78	3.79	8.574	7.94	8.262	8.26	3.648	3.682	3.564	3.63	8.16	9.036	8.176	8.46	3.67	3.714	3.648	3.68	7.88	-	7.876	7.88	-	3.536	3.672	3.6	8.202	8.06	8.212	8.16	3.68	3.592	3.716	3.66	8.352	8.72	8.54	8.54	3.668	3.736	3.756	3.72	8.288
45268	8.144	8.15	8.328	8.21	3.992	3.784	3.788	3.85	8.76	8.738	8.718	8.74	3.542	3.548	3.542	3.54	8.63	9.34	8.628	8.87	3.618	3.812	3.684	3.7	8.604	-	8.642	8.62	-	3.708	3.716	3.71	8.598	8.97	8.598	8.72	3.728	3.57	3.7	3.67	8.76	8.872	9.148	8.93	3.728	3.8	3.82	3.78	8.706
45269	8.184	7.788	8.296	8.09	3.7	3.818	3.7782	3.77	8.294	8.518	8.254	8.36	3.696	3.704	3.65	3.68	8.666	9.108	8.52	8.76	3.642	3.698	3.644	3.66	8.526	8.274	8.2	8.33	3.496	3.512	3.64	3.55	8.162	8.538	8.754	8.48	3.736	3.438	3.71	3.63	8.266	8.574	8.864	8.57	3.656	3.66	3.768	3.69	8.172
45271	8.504	8.06	8.518	8.36	3.708	3.912	4.044	3.89	8.896	8.142	8.61	8.55	3.738	3.73	3.586	3.68	9.366	8.896	8.778	9.01	3.786	3.862	3.862	3.84	8.44	8.452	8.224	8.37	3.614	3.598	3.668	3.63	8.978	8.714	9.154	8.95	3.676	3.714	3.716	3.7	8.684	8.488	8.736	8.64	3.904	3.748	3.744	3.8	8.82
45278	8.33	7.952	8.13	8.14	3.704	3.752	3.7	3.72	8.468	8.56	8.632	8.55	3.6	3.466	3.604	3.56	8.968	8.51	8.828	8.77	3.762	3.832	3.752	3.78	8.782	8.344	8.112	8.41	3.66	3.72	3.672	3.68	8.24	8.554	8.698	8.5	3.712	3.706	3.714	3.71	8.46	8.826	8.812	8.7	3.776	3.812	3.688	3.76	8.706
45281	8.666	8.502	8.05	8.41	3.812	3.896	3.812	3.84	9.056	8.79	8.796	8.88	3.674	3.668	3.628	3.66	9.146	8.816	9.242	9.07	3.876	3.762	3.8	3.81	8.84	9.04	8.704	8.86	3.52	3.508	3.652	3.56	8.838	9.162	9.244	9.08	3.742	3.884	3.894	3.84	9.284	8.5	9.128	8.97	3.936	3.704	3.88	3.84	9.058
45282	8.334	7.914	7.99	8.08	3.77	3.83	3.802	3.8	8.658	8.78	8.642	8.69	3.834	3.852	3.63	3.77	8.476	8.452	8.468	8.47	3.712	3.52	3.638	3.62	8.75	8.436	8.14	8.44	3.632	3.656	3.66	3.65	8.68	8.602	8.744	8.68	3.728	3.632	3.62	3.66	8.726	8.66	8.684	8.69	3.912	3.788	3.778	3.83	8.542
45283	8.096	8.078	8.308	8.16	3.886	4.036	4.02	3.98	8.926	8.846	8.83	8.87	3.63	3.636	3.644	3.64	8.824	8.576	8.734	8.71	3.748	3.992	3.76	3.83	8.694	8.412	8.432	8.51	3.7	3.756	3.672	3.71	8.938	8.506	8.924	8.79	3.732	3.736	3.72	3.73	8.434	8.256	8.88	8.52	3.828	3.642	3.906	3.79	8.08
45285	8.226	8.072	8	8.1	3.862	3.794	3.828	3.83	8.436	8.416	8.544	8.47	3.724	3.604	3.634	3.65	8.982	8.47	8.908	8.79	3.83	3.82	3.722	3.79	-	-	8.56	8.56	-	-	3.72	3.72	8.348	-	8.53	8.44	3.676	-	3.85	3.76	8.858	8.95	8.916	8.91	3.866	3.832	3.872	3.86	8.496
45286	8.014	7.892	8.14	8.02	3.86	3.828	3.732	3.81	9.024	8.524	8.796	8.78	3.75	3.752	3.76	3.75	8.644	9.172	8.624	8.81	3.832	3.864	3.796	3.83	7.768	8.768	8.152	8.23	3.41	3.554	3.648	3.54	8.934	8.49	8.898	8.77	3.708	3.69	3.72	3.71	8.564	8.854	8.338	8.59	3.8	3.712	3.772	3.76	8.422
45289	8.226	8.08	8.31	8.21	3.842	3.796	3.72	3.79	8.948	8.508	8.882	8.78	3.548	3.552	3.588	3.56	9.022	9.092	9.038	9.05	3.906	3.628	3.63	3.72	8.332	8.348	8.356	8.35	3.5	3.502	3.612	3.54	8.518	8.794	-	8.66	3.728	3.542	-	3.64	8.496	8.772	8.756	8.67	3.742	3.804	3.714	3.75	8.458
45292	8.182	8.068	7.998	8.08	3.796	3.808	3.688	3.76	8.788	8.924	8.708	8.81	3.626	3.628	3.614	3.62	8.744	9.33	8.702	8.93	3.624	3.684	3.618	3.64	8.604	8.746	8.428	8.59	3.626	3.568	3.632	3.61	8.686	8.588	8.672	8.65	3.676	3.526	3.672	3.62	9.008	8.922	8.738	8.89	3.7	3.748	3.716	3.72	8.536
45293	8.574	8.426	8.518	8.51	3.642	3.824	3.764	3.74	9.078	8.494	9.012	8.86	3.828	3.796	3.62	3.75	8.766	8.91	8.614	8.76	3.742	3.77	3.692	3.73	8.758	8.736	8.44	8.64	3.716	3.69	3.684	3.7	8.588	8.308	8.832	8.58	3.768	3.604	3.79	3.72	9.048	8.802	9.248	9.03	3.89	3.84	3.836	3.86	8.972
45294	8.464	7.748	8.088	8.1	3.824	3.848	3.784	3.82	8.32	8.058	8.278	8.22	3.754	3.806	3.616	3.73	8.604	8.68	-	8.64	3.712	3.758	-	3.74	-	-	8.892	8.89	-	-	3.572	3.57	8.382	8.748	8.566	8.57	3.744	3.87	3.79	3.8	8.45	8.616	8.732	8.6	10.41	3.83	3.918	6.05	8.642
45296	7.986	7.796	7.886	7.89	3.74	3.668	3.728	3.71	8.274	7.832	8.282	8.13	3.8	3.802	3.59	3.73	8.548	8.426	8.35	8.44	3.758	3.864	3.752	3.79	8.062	7.946	8.372	8.13	3.712	3.766	3.684	3.72	8.072	7.986	8.114	8.06	3.636	3.598	3.692	3.64	8.624	7.99	8.542	8.39	3.72	3.78	3.776	3.76	8.162
45297	8.214	8.452	-	8.33	3.742	3.94	-	3.84	7.928	8.358	7.912	8.07	3.468	3.484	3.504	3.49	8.7	8.68	8.682	8.69	3.694	3.72	3.692	3.7	-	-	8.684	8.68	-	-	3.768	3.77	8.38	8.482	8.634	8.5	3.724	3.658	3.688	3.69	8.906	8.782	8.406	8.7	3.892	3.766	3.638	3.77	9.164
45299	8.364	8.174	8.538	8.36	3.762	3.796	3.932	3.83	8.488	9.12	8.548	8.72	3.666	3.646	3.586	3.63	8.97	8.808	8.912	8.9	3.674	3.68	3.696	3.68	8.772	8.764	8.652	8.73	3.732	3.72	3.644	3.7	8.88	8.584	8.668	8.71	3.704	3.5	3.692	3.63	8.752	8.522	9.396	8.89	3.782	3.732	3.8	3.77	8.89
45301	8.474	8.336	8.026	8.28	3.692	3.848	3.79	3.78	9.33	9.074	9.088	9.16	3.656	3.672	3.74	3.69	9.036	8.826	9.03	8.96	3.714	3.712	3.7	3.71	-	9.198	8.328	8.76	3.676	-	3.608	3.64	8.834	8.5	8.618	8.65	3.664	3.534	3.696	3.63	8.71	9.056	9.32	9.03	3.73	3.74	3.77	3.75	8.156
45303	8.444	8.0854	8.4	8.31	3.846	3.88	3.764	3.83	9.042	9.062	9.006	9.04	3.82	3.848	3.68	3.78	8.9	8.702	8.81	8.8	3.774	3.542	3.756	3.69	8.694	-	8.258	8.48	-	3.658	3.612	3.64	8.71	8.564	8.518	8.6	3.696	3.676	3.72	3.7	8.822	7.99	8.726	8.51	3.742	3.58	3.744	3.69	8.862
45304	9.192	8.476	8.558	8.74	3.736	3.752	3.796	3.76	9.318	9.29	9.266	9.29	3.542	3.54	3.73	3.6	9.396	9.554	8.82	9.26	3.664	3.73	3.844	3.75	8.728	8.598	8.902	8.74	3.422	3.5	3.604	3.51	9.066	9.724	9.106	9.3	3.716	3.682	3.646	3.68	8.794	8.906	9.536	9.08	3.8	3.724	3.71	3.74	9.14
45305	8.602	8.348	7.996	8.32	3.862	3.696	3.768	3.78	8.7	8.42	8.808	8.64	3.718	3.634	3.62	3.66	8.182	8.814	8.158	8.38	3.636	3.65	3.586	3.62	8.242	8.27	8.412	8.31	3.572	3.598	3.668	3.61	8.892	8.692	9.154	8.91	3.648	3.658	3.674	3.66	8.846	8.69	9.11	8.88	3.804	3.682	3.704	3.73	8.394
45306	8.124	8.348	8.156	8.21	3.844	3.9	3.852	3.87	8.482	8.52	8.478	8.49	3.592	3.582	3.568	3.58	8.932	9.086	8.902	8.97	3.784	3.776	3.76	3.77	8.722	8.732	8.504	8.65	3.568	3.576	3.712	3.62	9.02	8.722	9.02	8.92	3.622	3.61	3.612	3.61	8.774	8.668	9.142	8.86	3.822	3.808	3.84	3.82	8.934
45307	8.574	8.366	8.176	8.37	3.82	3.896	3.894	3.87	8.764	8.674	8.66	8.7	3.656	3.658	3.658	3.66	8.982	9.15	8.966	9.03	3.76	3.67	3.742	3.72	8.778	9.292	9.064	9.04	3.608	3.722	3.732	3.69	8.994	9.078	8.948	9.01	3.816	3.804	3.816	3.81	9.08	9.024	9.802	9.3	3.894	3.772	3.872	3.85	8.85
45308	8.992	8.064	8.356	8.47	3.724	3.822	3.84	3.8	8.684	8.7	8.618	8.67	3.704	3.672	3.78	3.72	9.16	8.962	8.608	8.91	3.9	3.778	3.752	3.81	8.256	8.408	8.884	8.52	3.028	3.024	3.612	3.22	8.904	8.85	8.188	8.65	3.652	3.718	3.662	3.68	8.734	8.732	9.154	8.87	3.758	3.796	3.754	3.77	9.13
45311	8.408	8.424	8.044	8.29	3.718	3.788	3.768	3.76	8.582	8.496	8.536	8.54	3.692	3.674	3.642	3.67	9.32	8.692	9.212	9.07	3.712	3.562	3.702	3.66	-	8.554	8.556	8.56	3.656	-	3.676	3.67	8.526	8.7	8.676	8.63	3.704	3.714	3.582	3.67	8.962	8.922	9.514	9.13	3.728	3.668	3.764	3.72	8.794
45312	8.396	8.576	8.264	8.41	3.752	3.778	3.732	3.75	8.886	8.934	8.84	8.89	3.702	3.714	3.814	3.74	9.148	8.576	9.164	8.96	3.754	3.7	3.672	3.71	8.456	8.256	8.488	8.4	3.576	3.6	3.636	3.6	8.596	8.706	9.06	8.79	3.646	3.604	3.706	3.65	8.738	9.374	9.248	9.12	3.748	3.788	3.684	3.74	8.802
45313	8.14	7.802	7.916	7.95	3.806	3.682	3.752	3.75	8.098	8.132	8.328	8.19	3.698	3.598	3.592	3.63	8.578	9.272	8.548	8.8	4.22	3.782	3.648	3.88	8.256	8.68	8.378	8.44	3.602	3.626	3.58	3.6	8.484	8.368	8.486	8.45	3.584	3.656	3.568	3.6	8.696	9.156	9.058	8.97	3.732	3.818	3.796	3.78	8.554
45314	8.182	8.164	7.758	8.03	3.744	3.792	3.78	3.77	8.594	8.532	8.586	8.57	3.514	3.496	3.646	3.55	8.988	8.83	8.988	8.94	3.782	3.668	3.764	3.74	8.954	8.906	8.336	8.73	3.668	3.676	3.564	3.64	8.196	8.72	8.152	8.36	3.6	3.612	3.592	3.6	8.628	8.716	8.806	8.72	3.744	3.802	3.724	3.76	8.442
45316	8.41	7.812	8.14	8.12	3.69	3.764	3.776	3.74	8.078	7.86	8.024	7.99	3.604	3.602	3.704	3.64	8.98	8.596	8.602	8.73	3.682	3.586	3.556	3.61	8.24	8.376	7.92	8.18	3.688	3.588	3.648	3.64	8.594	-	8.538	8.57	3.712	-	3.606	3.66	8.746	8.784	8.966	8.83	3.818	3.82	3.636	3.76	8.27
45319	8.02	8.12	8.096	8.08	3.702	3.704	3.792	3.73	8.206	8.218	8.294	8.24	3.562	3.606	3.6	3.59	8.654	8.902	8.616	8.72	3.724	3.75	3.71	3.73	8.77	8.81	8.152	8.58	3.676	3.684	3.676	3.68	8.862	8.324	8.842	8.68	3.636	3.608	3.738	3.66	8.562	9.03	8.848	8.81	3.828	3.708	3.776	3.77	8.632
[truncated: 15 more columns]
